# Supplementary material for: Wool-Like Hollow Polymeric Nanoparticles for CML Chemo-Combinatorial Therapy
Source: Pharmaceutics. 2018 Apr 18;10(2):52. doi: 10.3390/pharmaceutics10020052 (PMC6027521; doi:10.3390/pharmaceutics10020052)
Supplement: Supplementary file 1 [file pharmaceutics-10-00052-s001.zip]

Archive with 1 entries (1 files):
- pharmaceutics-290275-SI.pdf
